# Supplementary material for: Cervical Screening Systems in Eastern Europe and Central Asia: A Comparative Policy Evaluation
Source: Healthcare (Basel). 2025 Nov 13;13(22):2889. doi: 10.3390/healthcare13222889 (PMC12652621; doi:10.3390/healthcare13222889)
Supplement: Supplementary file 1 [file healthcare-13-02889-s001.zip]

Archive with 2 entries (2 files):
- Table S1 Description of national program classification and indicators used for the Program Maturit.xls
- Table_S2_Detailed scoring matrix and country-specific PMI results.pdf
