# Supplementary material for: Cervical Screening Systems in Eastern Europe and Central Asia: A Comparative Policy Evaluation
Source: Healthcare (Basel). 2025 Nov 13;13(22):2889. doi: 10.3390/healthcare13222889 (PMC12652621; doi:10.3390/healthcare13222889)
Supplement: Supplementary file 1 [file healthcare-13-02889-s001.zip › Table S1 Description of national program classification and indicators used for the Program Maturit.xls]

## Sheet: Sheet1
Country	Type of screening program: organized vs opportunistic *	Target age group for screening	Screening interval	Type of test used (Pap smear, VIA, HPV DNA testing)	Screening service provider (public/private sector)	Delivery method (primary care, OB/GYN, screening centers etc.)	National screening guidelines (availability, last updated)	Invitation method (letters, phone, outreach workers, digital tools)	Invitation coverage: % of target population invited	Participation rate: % of invited women screened	Proportion of screen-positive women receiving follow-up	Type of diagnostic follow-up (colposcopy, biopsy)	Source of funding (what the state covers: screening, follow up on positive cases, treatment etc)
Albania	Organized	40-50	7 years	HPV test	Public sector	Primary Health Care	Yes, 2019	Mixed invitation method (phone, digital tools, community nurses)	N/A	40	0.9	Colposcopy	Health Insurance Fund and State Budget
Armenia	Organized	30-60	3-5 years	HPV test	Public sector	Primary Health Care	Yes, 2025	Letters, SMS	N/A	N/A	N/A	Colposcopy/biopsy	State Budget + Out-of-the-pocket for specific procedures
Belarus	Organized	21-60	Differentiated by age range: 21-29 - PAP-test; 30-39 - HPV primary test; 40-60 - HPV primary test.	HPV test	Public sector	Primary Health Care	Yes, 2024&2025	Mixed invitation method (phone, patronage nurse, digital tools)	N/A (data is not tracked)	19	1	Colposcopy/biopsy	State Budget
BiH-FBiH **	Opportunistic	30-64	Annually	HPV test	Public and private sector	Primary Health Care	N/A	Digital tools (https://zivotjeupitanju.ba)	N/A	N/A	N/A	Colposcopy/biopsy	State budget (Canton Sarajevo)
BiH-RS	Mixed (opportunistic/organized)	25-64	3 years	PAP test	Public sector	Primary Health Care	N/A	Phone	N/A	N/A	N/A	Colposcopy/biopsy	Health Insurance Fund/Municipality
BiH-BD	Opportunistic	25-65	2 years	PAP test	Public and private sector	Primary Health Care	N/A	Primary healthcare (by various methods)	N/A	N/A	N/A	Colposcopy/biopsy	Health Insurance Fund
Georgia	Mixed (opportunistic/organized)	25-60	Differentiated by age range: 25-29: 3 years; 30-60: 5 years	Pap/HPV	Public and private sector	OB/GYN, screening centers	Yes, 2022	Mixed invitation method (phone, digital tools, community nurses)	N/A	97	94 % (Tbilisi Municipality) 2024 52.59% 2024, Under State Programme (All Regions)	Colposcopy/biopsy	State Budget
Kazakhstan	Organized	30-70	4 years	Pap test	Public and private sector	Primary Health Care	Yes, 2012	Mixed invitation method (phone, digital tools, community nurses)	N/A	74.4	1,44%	colposcopy, biopsy	State Budget (Guaranteed Benefits Package)
Kosovo under UNSCR 1244	Opportunistic	25-64	3 years	Pap test	Public and private sector	PHC/OB/GYN	No	Mixed invitation method (phone, digital tools, community nurses)	N/A	NA	N/A	Colposcopy/biopsy	State budget + €1 co-payment per service (e.g. at the primary healthcare level).
Kyrgyz Rep	Opportunistic	30-49	5 years	Pap test	Public and private sector	Primary Health Care	Yes, 2024	SMS	N/A	NA	N/A	Colposcopy/biopsy	State Budget
Moldova	Organized	25-61	3 years	Pap test	Public sector	Phone calls/Primary Health Care	Yes, 2020	Mixed invitation method (phone, digital tools, community nurses)	N/A	0.61	0.89	Colposcopy/biopsy	National Health Insurance Company of the Republic of Moldova
North Macedonia	Organized	21-59	3 years	Pap test	Public sector	Primary Health Care	Yes, 2025	Mixed invitation method (phone, digital tools, community nurses)	N/A	N/A	N/A	Colposcopy/biopsy	Health Insurance Fund
Serbia	Mixed (opportunistic/organized)	25-64	3 years	Pap test	Public sector	Primary Health Care	Yes, 2013	Primary healthcare (by various methods)	0.68	NA	N/A	Colposcopy/biopsy	Health Insurance Fund
Tajikistan	Opportunistic	30–49	No official national interval	VIA	Public sector	PHC/OB/GYN	No	Primary healthcare	94.2% (pilot)	15	100% (pilot)	Colposcopy/biopsy	State Budget + Out-of-the-pocket for specific procedures
Türkiye	Organized	30-65	5 years	Pap test	Public sector	Primary Health Care	Yes, 2012	phone, outreach workers, digital tools	N/A	N/A	N/A	Colposcopy/biopsy	State budget+Universal Health Insurance System
Turkmenistan	Organized	29-55	3 years	Pap/HPV	Public sector	Primary Health Care	Yes, 2024	Healthcare Providers (Family physicians, OB/GYN)	1	91.5	19.8%	Colposcopy/biopsy	State Budget + co-payment
Ukraine	Opportunistic	25-65	5 years	HPV test	Public and private sector	OBGYN/PHC	Yes, 2024	Healthcare Providers (Family physicians, OB/GYN)	n/a	NA	n/a	Colposcopy/biopsy	out of pocket (theorethically declared for PHC, but nofunding)
Uzbekistan	Organized	30-50	5 years	HPV test	Public sector	PHC/OB/GYN	Yes	Mixed invitation method (phone, digital tools, community nurses)	0.23	NA	N/A	Colposcopy/biopsy	State Budget + Out-of-the-pocket for specific procedures
*According to European Guidelines for Quality Assurance in Cervical Cancer Screening. Second Edition
**Refers to Sarajevo canton
